# Supplementary material for: Molecular profiling of advanced malignancies guides first-line N-of-1 treatments in the I-PREDICT treatment-naïve study
Source: Genome Med. 2021 Oct 4;13:155. doi: 10.1186/s13073-021-00969-w (PMC8491393; doi:10.1186/s13073-021-00969-w)
Supplement: Supplementary file 1 — Additional file 1: Table S1. Molecular results and drug matches for treated patients only. Table S2. Raw data for 145 patients. [file 13073_2021_969_MOESM1_ESM.xlsx]

## Sheet: Tx Naïve_treated_76 pts
Table S1. Molecular results and drug matches for treated patients only.
Study ID	Diagnosis	Tissue NGS	ctDNA NGS	Total genomic alterations	PD-L1 (+) IHC	Tumor Mutational Burden (TMB)	Microsatellite Status (MSI)	Other Markers Targeted (IHC)	Treatment on IPREDICT	Matched or unmatched	Matching Score	PFS months	OS months (from C1D1)	Best response	Days between consent and C1D1	Matching score rationale
1	Gallbladder Adenocarcinoma	BRCA2 N319fs*8, PIK3R1 splice site 1300-11_1308del20, PTEN V45fs*7, CDKN2A splice site 151-1_203del54, ARID1A E2250*, MUTYH G382D	*Not reported	6	*Not reported	Low	MS-stable		Carboplatin, Everolimus	Match	≥60%	1.9	5.9	PD	47	4 of 6; everolimus for ARID1A, PIK3R1, and PTEN; platinum for BRCA2 *ARID1A alteration impacted by mTOR, but not by platinum (ARID1A only by PARP inhibitor) *MUTYH is not targeted by platinum (discussion via emails) [Previously (3 of 6 = 50%)]
12	Undifferentiated Pleomorphic Sarcoma	MSI2-PDGFRA fusion, BRCA1 splice site 5464_5467+5del9, KRAS G12V, TET2 Q740*, TP53 V274L, APC Q147	*Not reported	6	*Not reported	Intermediate	MS-stable		Pazopanib	Match	<60%	1.9	6.5	PD	49	2 of 6; pazopanib for TP53 and PDGFRA
18	Pancreatic Adenocarcinoma	KRAS G12D, TP53 R175H, SMAD4 truncation intron 8	*Not reported	3	*Not reported	Low	MS-stable		Capecitabine	Unamatched	<60%	1.2	4	PD	10	Unmatched
40	Cholangiocarcinoma	BRCA2 S1630*, ERBB2 amplification, KRAS G12D, VEGFA amplification, INPP4B truncation intron 23, TP53 R342*, AXIN1 W85*	*Not reported	7	Negative	Low	MS-stable		Gemcitabine, Cisplatin	Match	<60%	5.3	6.6	PR	9	1 of 7; platinum for BRCA2
45	Ampullary Adenocarcinoma	KRAS G12R, ATM E1346*, ATM R805*, CDKN2A/B loss, RNF43 L706fs*24	*Not reported	5	*Not reported	TMB-Unknown/cannot be determined	MS-Unknown/cannot be determined		Trametinib, Carboplatin, Palbociclib	Match	≥60%	4.5	7.7	SD<6mos	27	3 of 4; trametinib for KRAS; platinum for ATM; palbociclib for CDKN2A/B
49	Endometrial Stromal Sarcoma	CDKN2A p16INK4A R58* and p14ARF P72L, ZC3H7B-BCOR fusion	*Not reported	2	Negative	Low	MS-stable		Palbociclib	Match	<60%	5.7	23	SD<6mos	1	1 of 2; palbociclib for CDKN2A
57	Leiomyosarcoma	ATRX deletion exons 3-11, LRP1B truncation exon 67, RB1 splice site 1216-43_1219del47, TP53 R181fs*24	*Not reported	4	Negative	Low	MS-stable		Aldoxorubicin, Gemcitabine	Unamatched	<60%	1.2	9.3	PD	72	Unmatched
62	Pancreatic Adenocarcinoma	AKT2 amplification, KRAS G12V, AXL amplification, MDM2 amplification, TP53 R342*, FRS2 amp	*Not reported	6	Negative	Low	MS-stable		Trametinib, Everolimus	Match	<60%	1.9	9.2	SD<6mos	94	2 of 6; trametinib for KRAS; everolimus for AKT2
68	Myxofibrosarcoma	MDM2 amplification, FRS2 amplification, IGF1R amplification, PIK3R2 M4761	*Not reported	4	Negative	Low	MS-stable		Ceritinib	Match	<60%	1.8	2+	PD	58	1 of 4; ceritinib for IGF1R
75	Esophageal Adenocarcinoma	STK11 G135fs*27, APC E1034*, ARID1A P7fs*93, BAP1 E655*, CDKN2A splice site 151-1G>T, MUTYH Y165C, RB1 E137*	*Not reported	7	Negative	Low	MS-stable		Capecitabine, Oxaliplatin	Match	<60%	1.3	1.9	PD	21	1 of 7; platinum for BAP1 *MUTYH is not targeted by platinum
76	Basal Cell Carcinoma	PTCH1 R770*, PTCH1 splice site 1504-IG>T, PTEN splice site 210-2A>T, ASXL1 Q760*, INPP4B W521*, KEL R130Q, PIK3R1 R534*, RAC1 P295, TERT promoter-124C>T, TP53 Q100*, TP53 R196*, WT1 C350R	*Not reported	12	Negative	High	MS-stable		Vismodegib, Nivolumab	Match	≥60%	40.3+	40.3+	CR	22	nivolumab for TMB high; vismodegib for PTCH1
77	Adenoid Cystic Carcinoma	MLL2 Q3261*, PIK3R1 Q302fs*10	*Not reported	2	Negative	TMB-Unknown/cannot be determined	MS-Unknown/cannot be determined		Everolimus	Match	<60%	2.4	10.9+	PD	9	1 of 2; everolimus for PIK3R1
80	GE Junction Adenocarcinoma	CCND3 amplification, EGFR amplification, MAP2K1 amplification, VEGFA amplification, AURKA amplification, ARFRP1 amplification, GNAS amplification, PIK3CG amplification, TP53 G245S, ZNF217 amplification	*Not reported	10	PD-L1 for Tumor (Low positive)	Low	MS-stable		Cetuximab, Erlotinib, Nivolumab	Match	<60%	18	19.3	PR	21	50% + 2/11*1/2; nivolumab for PD-L1 positive; cetuximab + erlotinib for EGFR
83	Adenocarcinoma Of Unknown Primary - Suspect Cholangio	KRAS G12D, MLH1 splice site 1989+1G>T, TP53 R248Q	*Not reported	3	PD-L1 for Tumor (Low positive)	Intermediate	MS-Unknown/cannot be determined		Nivolumab, Trametinib	Match	≥60%	13.8	16	PR	56	50% + 2/3*1/2; nivolumab for TMB-intermediate; trametinib for KRAS; nivolumab for MLH1
87	Neuroendocrine Carcinoma Of Unknown Primary	CDK4 R24L, KRAS G12C, PTEN K163*, MYC amplification, FAT1 T1721fs*8, RB1 splice site 1499-2A>T, RBM10 E513*, SMAD2 splice site 1136-1_1136GG>TT, TERC amplification, TP53 I251fs*94	CDK4 R24L, KRAS G12C, PTEN K163*, BRAF D594N, TP53 I251fs*94	11	Negative	Intermediate	MS-stable		Trametinib, Nivolumab, Carboplatin	Match	<60%	2.2	6.6	PD	42	50% + 2/11*1/2; nivolumab for TMB-intermediati; trametinib for KRAS + BRAF
90	Gastric Adenocarcinoma	AKT3 F404L, PIK3CA R93W, ARID1A Q1486*, ARID1A Q152*, BRAF D594G, SMAD3 R268H	PIK3CA R93W, BRAF D594G, TP53 E286K	7	PD-L1 for Tumor (Low positive); PD-L1 for TILS (Low positive)	TMB-Unknown/cannot be determined	MS-Unknown/cannot be determined		Epirubicin, oxaliplatin, capecitabine	Unamatched	<60%	1.9	9.9+	PD	24	Unmatched; ARID1A alteration, but by platinum (not PARP inhibitor)
106	Adenocarcinoma of Unknown Primary	NF1 E1688*, RICTOR amplification, FGF10 amplification, KDM6A loss exons 3-4, LRP1B loss exons 6-7, NOTCH1 Q1978*, NOTCH2 P6fs*27, NSD1 T1396M, SMARCA4 K1412fs*51, SPTA1 L2250fs*19, TP53 C242Y	*Not reported	11	Negative	Intermediate	MS-stable		Nanoplatin, Gemcitabine	Unamatched	<60%	1.2	2.1	PD	14	Unmatched
116	Pancreatic Adenocarcinoma	KRAS G12D, ARID1A D1850fs*4, CDKN2A/B loss, FUBP1 rearr intron 19, MAP3K1 K1072fs*10, SMAD4 loss	KRAS G12D	6	Negative	Low	MS-stable		Gemcitabine, Abraxane	Unamatched	<60%	2	2	SD<6mos	23	Unmatched
126	Bladder Urothelial Carcinoma	ATM R337C, BAP1 R213fs*18, CDKN2A/B loss, EP300 I2038fs*35, FAT1 E3804*, MAP2K4 loss, MLL2 Q2540*, TET2 R550	*Not reported	8	Negative	Low	MS-stable		Atezolizumab	Unamatched	<60%	15.9	33.5+	PR	0	Unmatch
130	Gastric Adenocarcinoma	TSC2 splice site 2967-2A>T, MYC amplification, RICTOR amplification, CCND3 amplification, CTCF rearr exon 11, MYST3 amplification, TP53 R175H, VEGFA amp	TP23 R175H	8	PD-L1 for Tumor (Low positive)	Low	MS-stable		Epirubicin, oxaliplatin, capecitabine	Unamatched	<60%	2.1	23.2	PD	23	Unmatched
137	Ovarian Serous Carcinoma	ATM R982fs*15, BRCA2 G267*, PIK3CA amplification, TP53 R342*, BCORL1 V676fs*51, CREBBP R75*, MAGI2 splice site 3031+1G>C, PRKCI amplification, TERC amp	BRCA2 G267*, TP53 A276P, TP53 R342*	10	PD-L1 for TILS (Low positive)	Intermediate	MS-stable		Nivolumab	Match	<60%	12.6	18	PR	21	50%; nivolumab for TMB-intermediate/PD-L1 positive
142	PEComa	TSC2 V1363fs*51, CCND2 amplification, CDKN2A p16INK4a R58* and P14ARF P72L, FGF23 amplification, FGF6 amplification, KDM5A amplification, MYST3 R329W, TP53 R273H	CDKN2A p16INK4a R58* and P14arf P72l, PTPN11 V428M, TP53 R273H	9	*Not reported	Intermediate	MS-Unknown/cannot be determined		Bevacizumab, Palbociclib, Trametinib	Match	<60%	2.8	3.7	SD<6mos	31	3 of 8; bevacizumab for TP53; palbociclib for CCND2 amp and CDKN2A; *previously (4 of 9 = 44%)
148	Rectal Adenocarcinoma	NRAS Q61R, FBXW7 R441Q, APC Q1291*, APC R216*, SMAD4 loss exons 1-4, TP53 R175H	NRAS Q61R, TP53 R175H	7	Negative	Intermediate	MS-stable		Bevacizumab, 5-FU, Trametinib	Match	≥60%	29.9+	29.9+	PR	29	3 of 5; bevacizumab for TP53; trametinib for NRAS and SMAD4 loss *SMAD4 scored in a new way Previously (4 of 5 = 80%)
150	Adenocarcinoma Of Unknown Primary	CCNE1 amplification, RUNX1 E456*, SMAD4 truncation intron 5, TET2 P1962L, TP53 R213*	TP53 R213*	5	Negative	Intermediate	MS-stable		Abraxane, Gemcitabine, Nivolumab	Match	<60%	8.3	8.3	SD≥6mos	35	50%; nivolumab for TMB-intermediate
151	Appendiceal Adenocarcinoma	KRAS G12D, PIK3CA H1047R, RNF43 S646fs*54, GNAS R201H	No genomic alterations in ctDNA	4	Negative	TMB-Unknown/cannot be determined	MS-Unknown/cannot be determined		Trametinib, anakinra, sulindac, afatinib	Match	≥60%	4.9+	27.5+	SD, but not reached to 6mos	59	3 of 4; trametinib for KRAS and GNAS; sulindac for RNF43 S646fs*54
160	Colon Adenocarcinoma	PIK3CA Y1021C, APC I1311fs*10, APC R213*, SMAD4 S232fs*3, SOX9 Y428fs*43	KRAS G12S	6	Negative	Low	MS-stable		Trametenib, Afatinib, Anakinra, Sulindac	Match	≥60%	11.6	26.4+	SD≥6mos	98	4 of 6; trametenib for KRAS, afatinib for SMAD4; anakinra for KRAS (counted as 2); sulindac for APC SMAD4 scored in new way on 2/7/2019 (4/6=66.7%).
166	Small Bowel Adenocarcinoma	KRAS E63K, RAF1 S257L, BRAF D594N, SMAD4 R361H, SMAD4 W509*, SOX9 Q393fs*12, TP53 A86fs*38	*Not reported	7	PD-L1 for TILS (Low positive)	Low	MS-stable		Bevacizumab, Trametenib, Anakinra	Match	≥60%	2.1	4.1	PD	41	5 of 6; bevacizumab for TP53; trametenib for KRAS, RAF, and BRAF; SMAD4 scored in new way
171	GE Junction Adenocarcinoma	CDKN2A p16INK4a A100V, FANCG loss exons 5-14, MLL2 L2331fs*1, RB1 loss exons 15-17, TET2 K201*, TP53 Y205fs*1	CTNNB1 S37F, CDKN2A p16INK4a A100V, TP53 Y205fs*1	7	PD-L1 for TILS (Low positive)	TMB-Unknown/cannot be determined	MS-stable		Nivolumab, Palbociclib, Sulindac	Match	≥60%	16.1+	27.4+	PR	28	50% + 2/7*1/2; nivolumab for PD-L1 low positive; palbociclib for CDKN2A; sulindac for CTNNB1
173	Gallbladder Adenocarcinoma	ERBB2 L313V, APC R2237*, CDKN2A/B loss, MAP2K4 S184L	No genomic alterations in ctDNA	4	Negative	Intermediate	MS-stable		Trastuzumab, Palbociclib, Afatanib	Match	≥60%	2.6	9+	PD	53	3 of 5; palbociclib for CDKN2A; trastuzumab + afatinib for ERBB2 (+1 to denominator and numerator) Previously (2 of 4 = 50%)
175	Esophageal Squamous Cell Carcinoma	CCND1 amplification, PIK3CA amplification, CDK6 amplification, SOX2 amplification, CDKN2A/B loss, FGF19 amplification, FGF3 amplification, FGF4 amplification, PIK3CG amplification, PRKCI amplification, TERC amplification, KMT2C (MLL3) M3463fs*32, TP53 G245D, TP53 I255del	TP53 G245D, TP53 P278R	15	PD-L1 for TILS (Low positive)	Low	MS-stable		Nivolumab, Lenvatanib, Palbociclib	Match	≥60%	2.7	2.7	PR	6	50% + 5/11*1/2; nivolumab for PD-L1 low positive; lenvatinib for FGF/FGFR and TP53; palbociclib for CCND1, CDK6, and CDKN2A/B. *Previously (19 of 24 = 79%)
177	Pancreatic Adenocarcinoma	KRAS Q61H, CDKN2A/B LOSS, FAM123B E370*, GATA6 amplification, GNAS R201C, SMAD4 R135*	No genomic alterations in ctDNA	6	Negative	Intermediate	MS-stable		Gemcitabine, Abraxane	Unamatched	<60%	3.7	9.2+	SD<6mos	6	Unmatch
181	Serous Adenocarcinoma of Unknown Primary	NF1 R440*, CCND2 amplification, CCNE1 amplification, KDM5A amplification, TP53 T231fs*9	NF1 R440, CDKN2A G150fs*43, TP53 T231fs*9	6	PD-L1 for TILS (Low positive)	Low	MS-stable		Trametinib, Nivolumab, Anakinra	Match	≥60%	23.2+	23.2+	PR	50	50% + 1/5*1/2; nivolumab for PD-L1 low positive; trametinib for NF1
183	Colon Adenocarcinoma	*Insufficient tissue	KRAS G13D, PTEN splice site 245_253+39del48	2	Negative	TMB-Unknown/cannot be determined	MS-Unknown/cannot be determined		Trametinib, Anakinra, Afatinib	Match	<60%	1.7	1.7	PD	44	1 of 2; trametinib for KRAS *if use Guardant = 100%
191	Adrenocortical cancer	BAP1 L573fs*3, DAXX R394*, TP53 R282G	*Not reported	3	Negative	Low	MS-stable		Trametinib, Erlotinib	Unamatched	<60%	0.8	0.8	PD	35	Unmatched *if with Guardant = 2 of 5 [40%]
197	Carcinoma of unknown primary	BRAF V600E, BCOR Y657fs*1, TP53 R248W	BRAF V600E, TP53 R248W	3	PD-L1 for tumor (High positive)	Low	MS-stable		FOLFOX, Bevacizumab	Match	<60%	20.5	25.3+	CR	5	1 of 3; bevacizumab for TP53
198	Adenocarcinoma of unknown primary	*Insufficient tissue	TP53 T253P	1	Negative	Low	MS-stable		Nivolumab, Bevacizumab	Match	≥60%	0.7	0.7	PD	67	1 of 1; bevacizumab for TP53 *Previously (1 of 1 = 100%) [If consider Guardant/OmniSeq = 2/3 [67%]]
205	Neuroendocrine cancer	No genomic alterations in tissue DNA	No genomic alterations in ctDNA	0	PD-L1 for TILS (Low positive)	Low	MS-stable		Carboplatin, Etoposide, Pembrolizumab	Match	<60%	4.3	11.6	SD<6mos	29	50%; pembrolizumab for PD-L1 low positive
206	Gallbladder Adenocarcinoma	ERBB2 amplification, CDK6 amplification, MYC amplification, CDKN2A/B loss, FANCA V372fs*42, KMT2C (MLL3) E1689fs*28, TP53 N247I	TP53 N247I	7	PD-L1 for tumor (Low positive)	Low	MS-stable		Trastuzumab, Pertuzumab	Match	<60%	24.3+	24.3+	CR	1	2 of 7; trastuzumab + pertuzumab for ERBB2 (synergistic)
209	Renal cell carcinoma	PIK3CA H1047R	*Not reported	1	Negative	Low	MS-stable		Pazopanib	Unamatched	<60%	11.3+	23.5+	PR	8	unmatched
215	Pancreatic Adenocarcinoma	KRAS G12D, KRAS G12R, CDKN2A loss exons 1-2 and CDKN2B loss, SMAD4 deletion exon 11, TP53 R267W	*Not reported	5	Negative	Low	MS-stable		Trametinib, Palbociclib, Avastin	Match	≥60%	17.7	17.7	SD≥6mos	73	4 of 4; trametinib for KRAS; palbociclib for CDKN2A/B; bevacizumab for TP53 SMAD4 scored in a new rule.
248	Carcinoma of unknown primary	PTEN R173H, NCOA4-RET fusion, RNF43 G659fs*41, APC S1272fs*4, APC T1556fs*3, ASXL1 R596fs*23, EP300 H2324fs*55, FAT1 F402fs*12, HNF1A P291fs*51, PRKDC R1155*, RAD50 N934fs*6, RUNX1 R320*, SMARCA4 M272fs*31, SMARCA4 R741fs*82	*Not reported	14	PD-L1 for tumor (Low positive)	High	MSI-High		Lenvatinib, Nivolumab, Everolimus	Match	≥60%	10.5	18.7	SD≥6mos	0	nivolumab for TMB high/MS-high; lenvatinib for RET fusion
249	Anaplastic thyroid carcinoma	MEN1 D362fs*11, DAXX D740fs*24, PIK3R1 Q572_T576>H	No genomic alterations in ctDNA	3	PD-L1 for TILS (Low positive)	Low	MS-stable		Paclitaxel, Carboplatin	Unamatched	<60%	1.8	5.8	PD	36	Unmatched
253	gallbladder adenocarcinoma	*Insufficient tissue	TP53 T81fs*38	1	PD-L1 for Tumor (Low positive); PD-L1 for TILS (Low positive)	*Not reported	*Not reported		Gemcitabine, Abraxane, cisplatin	Unamatched	<60%	2.4	4.5	PD	11	Unmatched
257	Salivary gland acinic cell tumor	ERBB2 R678Q, BRAF G466R, SLIT2 splice site 1439-1G>A	*Not reported	3	Negative	Low	MS-stable		trastuzumab, lapatinib, trametinib	Match	≥60%	16.1+	16.1+	SD≥6mos	56	3 of 4; trastuzumab and lapatinib for ERBB2; trametinib for BRAF;
258	Gallbladder adenocarcinoma	*Insufficient tissue	TP53 R282W	1	Negative	*Not reported	*Not reported		lapatinib, trastuzumab, bevacizumab	Match	≥60%	16.6+	16.6+	PR	39	bevacizumab for TP53 [If consider Guardant = 3 of 3 [100%]]
260	Cholangiocarcinoma	FBXW7 R543fs*8, KRAS G12D, CDKN2A/B loss, RAD50 S143Y, TERC amplification, TP53 P151T	KRAS G12D, TP53 P151T	6	*Not reported	Low	MS-stable		Gemcitabine, Oxaliplatin	Match	<60%	5.7+	13.9	SD, but not reached to 6mos	7	1 of 6; platinum for RAD50, a DNA repair gene
264	Colorectal cancer	KRAS G12S, CCND2 amplification, FBXW7 R441Q, APC R332*, APC T1556fs*3, FGF23 amplification, FGF6 amplification, KDM5A amplification, TP53 R196*	*Not reported	9	Negative	Low	MS-stable		FOLFOX	Unamatched	<60%	8.1+	17.3	PR	7	Unmatch
282	Adenocarcinoma of ampulla Vater	BRAF N581S, ERBB2 S310F, ERBB3 R426W, ACVR1B H94fs*13, APC T1556fs*3, ARID2 R1769*, TGFBR2 R528C	*Not reported	7	Negative	Low	MS-stable	Her2/Neu - Negative (0+, ASCO/CAP 2013)	pertuzumab, trastuzumab, cobimetinib, pembrolizumab	Match	<60%	10	15.2+	PR	0	4 of 8; trastuzumab and pertuzumab for ERBB2; pertuzumab for ERBB3; cobimetinib for BRAF; Previously (4 of 7 = 57%)
288	Erdheim-Chester disease	KRAS A146P	*Not reported	1	Negative	TMB-Unknown/cannot be determined	MS-Unknown/cannot be determined		trametinib	Match	≥60%	11.3+	11.3+	SD≥6mos	25	1 of 1; trametinib for KRAS
290	Esophageal Adenocarcinoma	PIK3CB amplification, ARID1B Y365fs*4, CDH1 D854fs*8, CRKL amplification, FOXP1 amplification, NOTCH2 M1I, TP53 R273L	*Not reported	7	Negative	Low	MS-stable		FOLFOX	Unamatched	<60%	1	1	PD	18	Unmatched
294	NSCLC-Adenocarcinoma	EGFR exon 20 insertion (H773_V774InsPH)	*Not reported	1	Negative	Low	MS-stable		Cetuximab, Trametinib	Match	≥60%	13.2+	13.2+	SD≥6mos	28	1 of 1; cetuximab for EGFR; with Guardant = 2 of 2 [100%]
319	Colon Adenocarcinoma	APC K1310fs*11, TP53 H193_L194insPQH	No genomic alterations in ctDNA	2	Negative	Low	MS-stable		sulindac, bevacizumab, erlotinib, panitumumab	Match	≥60%	5.7	9.7+	PR	39	2 of 2; sulindac for APC; bevacizumab for TP53;
322	Adenoid cystic carcinoma	ARID1A P1569fs*3, TP53 R282W, TP53 S227fs*1	*Not reported	3	Negative	Low	MS-stable		Olaparib, Bevacizumab, Trametinib	Match	≥60%	9.6+	9.6+	SD≥6mos	35	2 of 2; olaparib for ARID1A; bevacizumab for TP53; Guardant showed HRAS (trametinib)
331	Carcinoma of unknown primary	NF1 Q2288*, NF2 E38*, CDKN2A/B loss, TP53 E180K	NF1 Q2288*, NF1 splice site 1260+1G>A, TP53 E180K	5	PD-L1 for tumor (High positive)	Intermediate	MS-stable		Trametinib, Pembrolizumab, bevacizumab	Match	≥60%	2.1	8.9+	PD	40	100%; pembrolizumab for PD-L1 high positive; trametinib for NF1; bevacizumab for TP53
340	Hepatocellular carcinoma	*tissue biopsy was not performed due to high risk	ERBB2 amplification, TERT promoter -124C>T	2	*Not reported	*Not reported	*Not reported		trastuzumab, pertuzumab	Match	≥60%	9.1+	9.1+	PR	14	2 of 3; trastuzumab and pertuzumab for ERBB2
344	Gastric adenocarcinoma	PDGFRB amplification, CDK6 amplification, MDM2 amplification, FRS2 amplification, RUNX1T1 A471V	EGFR amplification, MET amplification, CDK6 amp	7	PD-L1 for tumor (Low positive)	Intermediate	MS-stable		FOLFOX	Unamatched	<60%	3.1	5.2+	PD	20	Unmatch
346	Carcinoma of unknown primary	CD274 (PD-L1) amplification, MET exon 14 splice site (D1010N), JAK2 amplification, RBM10 A426fs*59, TP53 R280I	MET exon 14 splice site (D1010N), TP53 R280I	5	PD-L1 for tumor (High positive)	Intermediate	MS-stable		Crizotinib, Nivolumab	Match	≥60%	4.3	5.6	PR	23	100%; nivolumab for PD-L1 high positive & PD-L1 amplification; crizotinib for MET.
348	Mucinous appendiceal cancer	KRAS G12V, GNAS R201S	*No reportable genomic alterations	2	Negative	TMB-Unknown/cannot be determined	MS-Unknown/cannot be determined		Trametinib	Match	≥60%	4.6+	6.5+	SD, but not reached to 6mos	77	trametinib for KRAS and GNAS
349	Cholangiocarcinoma	KRAS G12A, IDH1 R132C , ARID1A S402* , BAP1 loss exon 3 , FOXP1 loss, TET2 C1271*	IDH1 R132C, KRAS G12A, KRAS G13D	7	Negative	Low	MS-stable		Bevacizumab, Ivosidenib, trametinib	Match	<60%	2.2	3.2	PD	0	2 of 6; trametinib for KRAS; ivosidenib for IDH1 With Guardant = 3 of 7 [43%]
355	Appendiceal Cancer	AKT1 E17K, AKT3 amplification, KRAS G12D, CTNNB1 S33F, GNAS R201H, IDH1 R132G, RBM10 R230*, RBM10 splice site 725-3_725-2CA>AG, SOX9 R264fs*32, SOX9 Y172fs*80	*No reportable genomic alterations	10	Negative	Low	MS-stable		AB928 (an A2aR and A2bR antagonist)	Unamatched	<60%	5.6+	5.6+	SD, but not reached to 6mos	26	unmatch
365	Adenocarcinoma of rectosigmoid colon	KRAS G13D, ACVR1B R306fs*6, APC E1309fs*4, CDH1 E223fs*18, SMAD4 L146*	KRAS G13D, CDK12 E1171fs*1, APC E1309fs*4, CDH1 E223fs*1	6	PD-L1 for tumor (Low positive)	Low	MS-stable		Pembrolizumab	Match	<60%	2.1	6.8+	PD	28	pembrolizumab for PD-L1 low positive
374	Anal squamous cell carcinoma	STK11 loss exons 1-8, DNMT3A S496fs*50, MLL2 Y2060fs*8, SF3B1 H662Q	*No reportable genomic alterations	4	Negative	Low	MS-stable		capecitabine (concurrent radiation)	Unamatched	<60%	2.5	6.4+	PD	8	unmatch
375	Anaplastic pancreatic cancer	CCND1 amplification, NF1 L1922fs*14, MYC amplification, CDKN2A/B p16INK4a H83D and p14ARF A97G, FGF3 amplification, FGF4 amplification, FGF19 amplification, FGF23 R187W, TERT promoter -124C>T, TP53 splice site 994-2A>G	NF1 L1922fs*14, MYC amp, CDKN2A p16INK4a H83D and p14ARF A97G, TERT promoter -124C>T, TP53 splice site 994-2A>G	10	PD-L1 for Tumor (Low positive)	Intermediate	MS-stable		Trametinib, Palbociclib	Match	<60%	1.7	2.8	PD	39	2 of 9; palbociclib for CCND1/CDKN2A and trametinib for NF1 (CCND1 amp and CDKN2A/B loss are conted as 1; FGFs are counted separately)
379	Breast cancer (ER-/PR-/HER+)	CDK4 amplification, ERBB2 amplification, TP53 E286K	*Not reported	3	PD-L1 for TILS (Low positive)	Low	MS-stable	*ER-/PR-/HER2+++ on IHC	ado-trastuzumab emtansine	Match	<60%	6.1+	6.1+	SD≥6mos	14	trastuzumab for ERBB2 amp
383	adenocarcinoma appendix	PIK3CA E545K, TGFBR2 R528H	*No reportable genomic alterations	2	Negative	TMB-Unknown/cannot be determined	MS-Unknown/cannot be determined		Sulindac, mebendazole	Unamatched	<60%	3	5.1+	PD	37	unmatch
407	Rectal neuroendocrine tumor	*Insufficient tissue	*No reportable genomic alterations	0	*Not reported	*Not reported	*Not reported		ipilimumab, nivolumab	Unamatched	<60%	3.7+	3.7+	PR	39	unmatch
411	Sarcoma of Scapulasat	EWSR1-FLI1 fusion (type 1), EZH2 A682G, MYC amp	*Not reported	3	Negative	Low	MS-stable		cyclophosphamide/ doxorubicine/ vincristine	Unamatched	<60%	3.8+	3.8+	SD, but not reached to 6mos	28	unmatch
419	Colon adenocarcinoma	ERBB2 amplification, FLT3 amplification, CDK12 duplication exons 9-13, DIS3 amplification, TP53 G245C	*Not reported	5	Negative	Intermediate	MS-stable		trastuzumab, pertuzumab, trametinib, bevacizumab	Match	<60%	1.4+	1.4+	not yet staged	56	3 of 6?; trastuzumab/pertuzumab for ERBB2 amp (synergistic), bevacizumab for TP53 (trametinib was used for BRAF on Guardant)
421	Adenoid cystic carcinoma	PIK3R1 R577_Q579>E, APC L841*, CREBBP R768*, EP300 I1257fs*6, FGF23 R198W, NOTCH1 V1578del, NOTCH1 H2428fs*7, SPEN S1423fs*1	*Not reported	8	Negative	Low	MS-stable		sulindac, mebendazole, lenvatinib, everolimus	Match	<60%	0.9+	0.9+	not yet staged	41	4 of 7?; sulindac and mebendazole for APC, lenvatinib for FGF23, everolimus for PIK3R1
437	Lung adenocarcinoma	EGFR L858R, PIK3CA E81K, RB1 L683fs*2, RET-LCOR fusion, SGK1 R221fs*3, TP53 K120E	*Not reported	6	Negative	Intermediate	MS-stable		Osimertinib, lenvatinib	Match	<60%	0.8+	0.8+	not yet staged	14	3 of 6?; osimertinib for EGFR, lenvatinib for RET and TP53
A005	Breast	PIK3CA H1047R, PTEN 133del, CCNE1 amplification, CIC loss, TP53 S215fs*33	*Not reported	5	*Not reported	Low	MS-stable		Liposomal Doxorubicin, Bevacizumab, Everolimus	Match	≥60%	3.2	14.7	SD<6mos	26	3 of 5; everolimus for PIK3CA and PTEN 133del; bevacizumab for TP53
A006	Endometrial cancer	ATK1 E17K, ARID1A N1341fs*140, ATRX E1450*, PPP2R1A P179R, TP53 G254D	*Not reported	5	Negative	Intermediate	MS-stable		Paclitaxel, Carboplatin	Unamatched	<60%	2.1	15.6	PD	0	Unmatched *ARID1A alteration, but by platinum (not PARP inhibitor)
A017	Stage IV pancreatic cancer	KRAS G12D, TP53 P190L, ARID1A F2141fs*59	*Not reported	3	*Not reported	Low	MS-stable		Irinotecan, Fluorouracil, Oxaliplatin	Unamatched	<60%	0.7	1.9	PD	4	Unmatched *ARID1A alteration, but by platinum (not PARP inhibitor)
A019	Lung Cancer (Non-small cell)	EGFR exon 19 deletion (E746_A750del), TP53 R273P	*Not reported	2	*Not reported	Low	MS-stable		Erlotinib, Bevacizumab	Match	≥60%	2.2	3	SD<6mos	21	2 of 2; erlotinib for EGFR; bevacizumab for TP53
A023	Melanoma, Lower Limb	KRAS G12V, BRIP1 K998fs*5, KEAP1 inversion exons 1-2	*Not reported	3	*Not reported	Low	MS-stable		Pembrolizumab, Trametinib, Everolimus	Match	<60%	5.3	14.3	SD<6mos	51	1 of 3; trametinib for KRAS
A039	Stage IV breast	AKT1 E17K, MAP2K4 L180fs*7, TP53 G334_R335del	AKT1 E17K, TP53 R110L	4	Negative	Low	MS-stable	*ER+ on IHC	Denosumab, Goserelin, Anastrozole, Everolimus	Match	<60%	27.2+	27.2+	CR	36	2 of 4; everolimus for AKT1; anastrozole for ER+

## Sheet: Tx Naïve_145 pts_110119 cutoff
Table S2. Raw data for 145 patients.
I-PREDICT ID	Group	Assigned Arm	Diagnosis	Site	≥1 targetable alteration in either ctDNA or tissue or both	Tissue NGS (FM ONE)	ctDNA NGS (FM ACT or FM LIQUID)	Number of genomic alterations reported (e.g., counted as "1" if KRAS G12C was reported in both tissue and ctDNA) (e.g., counted as "2" if had ATM E1346* and ATM R805*)	PD-L1 (+) IHC (tumor or TILS)	TMB_ category	TMB (muts/mb)	Microsatellite Status (MSI)	Other Markers Targeted (IHC)	IE category for Figure 1	details on database	Treatment on IPREDICT	Best response	RECIST (%) [SD, -30%^+20%)	Matching Score %	Status at the date of last follow-up	OS months *days divided by 30
001	2 (metastatic)	Matched	Gallbladder Adenocarcinoma	UCSD	YES	BRCA2 N319fs*8, PIK3R1 splice site 1300-11_1308del20, PTEN V45fs*7, CDKN2A splice site 151-1_203del54, ARID1A E2250*, MUTYH G382D	*Not reported	6	*Not reported	Low	5	MS-stable			N.A.	Carboplatin, Everolimus	PD	21	67	Deceased	7.5
004	2 (metastatic)	IE - Untreated	Pancreatic Adenocarcinoma	UCSD	YES	KRAS G12V_x000D_, ROS1 R1311Q_x000D_, SRC Q531*	*insufficient tissue, cancelled, or not tested							Inadequate organ or marrow function/clinical deterioration/death	Death, hospice, or poor performance status					Deceased	5.8
006	2 (metastatic)	IE - Untreated	Appendiceal Adenocarcinoma	UCSD	YES	KRAS G12D_x000D_, GNAS R201C_x000D_, TGFBR2 W521*_x000D_, Q247K PRDM1	*insufficient tissue, cancelled, or not tested							Patient declined treatment/treatment remained not started ≥6 months after consent	Insurance issue					LTFU	15.5
067	1 (unresectable)	IE - Treated	Pancreatic Adenocarcinoma	UCSD	YES	KRAS G12V_x000D__x000D_, TP53 splice site 993+2T>A_x000D__x000D_, ATR M2339fs*8_x000D__x000D_, GATA6 amp	*insufficient tissue, cancelled, or not tested							Patient declined treatment/treatment remained not started ≥6 months after consent	Treatment started >6 months after consent	Gemcitabine				Deceased	30.9
153	2 (metastatic)	IE - Treated	Appendiceal Adenocarcinoma	UCSD	YES	CCND1 T286I_x000D_, KRAS G12D_x000D_, GNAS R201C_x000D_, TP53 V31I	TP53 V31I							Inadequate organ or marrow function/clinical deterioration/death	Death, hospice, or deterioration ≤10 days after initiating treatment	Capecitabine, Bevacizumab				Deceased	6.7
025	1 (unresectable)	IE - Untreated	Cholangiocarcinoma	UCSD	YES	KRAS G12D	*insufficient tissue, cancelled, or not tested							Inadequate organ or marrow function/clinical deterioration/death	Death, hospice, or poor performance status					Deceased	13.9
031	2 (metastatic)	IE - Untreated	Cholangiocarcinoma	UCSD	NO NGS	*insufficient tissue	*insufficient tissue, cancelled, or not tested							NGS failure	Inadequate tissue for molecular profiling					Deceased	43.2
361	2 (metastatic)	IE - Treated	Pancreatic Adenocarcinoma	UCSD	YES	KRAS G12V_x000D_, SMAD4 E337K_x000D_, TP53 P151H_x000D_	GNAS R201C							Inadequate organ or marrow function/clinical deterioration/death	Death, hospice, or deterioration ≤10 days after initiating treatment	trametinib				Followed up	1.7
045	2 (metastatic)	Matched	Ampullary Adenocarcinoma	UCSD	YES	KRAS G12R, ATM E1346*, ATM R805*, CDKN2A/B loss, RNF43 L706fs*24	*Not reported	5	*Not reported	TMB-Unknown/cannot be determined		MS-Unknown/cannot be determined			N.A.	Trametinib, Carboplatin, Palbociclib	SD <6mos	-14.63	75	Deceased	8.6
049	2 (metastatic)	Matched	Endometrial Stromal Sarcoma	UCSD	YES	CDKN2A p16INK4A R58* and p14ARF P72L, ZC3H7B-BCOR fusion	*Not reported	2	Negative	Low	3	MS-stable			N.A.	Palbociclib	SD <6mos	-25.1	1-59%	Deceased	23
057	2 (metastatic)	Unmatched	Leiomyosarcoma	UCSD	YES	ATRX deletion exons 3-11, LRP1B truncation exon 67, RB1 splice site 1216-43_1219del47, TP53 R181fs*24	*Not reported	4	Negative	Low	4	MS-stable			N.A.	Aldoxorubicin, Gemcitabine	PD	34.18	0	Deceased	11.7
A048	2 (metastatic)	IE - Treated	Stage IV NSCLC	Avera	YES	CDK4-amplification,KRAS-amplification,KRAS G12C, GLI1 amplification, KDM5A-ampliciation, NFKBIA-amplification, NKX2-1-amplificaiton, TP53 G105v, TP53 Y163C	NF1 C1711fs*10, IDH1 R132S, KRAS G12C, TP53 G105V, TP53 Y163C							Inadequate organ or marrow function/clinical deterioration/death	Death, hospice, or deterioration ≤10 days after initiating treatment	pembrolizumab				Deceased	2.4
079	2 (metastatic)	IE - Untreated	Esophageal Adenocarcinoma	UCSD	YES	KRAS amp_x000D__x000D_, RICTOR amp_x000D__x000D_, FGF10 amp_x000D__x000D_, SMAD4 R361C_x000D__x000D_, TP53 R248W_x000D__x000D_	*insufficient tissue, cancelled, or not tested							Inadequate organ or marrow function/clinical deterioration/death	Death, hospice, or poor performance status					Deceased	2.2
068	2 (metastatic)	Matched	Myxofibrosarcoma	UCSD	YES	MDM2 amplification, FRS2 amplification, IGF1R amplification, PIK3R2 M4761	*Not reported	4	Negative	Low	1	MS-stable			N.A.	Ceritinib	PD	33.3	1-59%	LTFU	3.9
075	2 (metastatic)	Matched	Esophageal Adenocarcinoma	UCSD	YES	STK11 G135fs*27, APC E1034*, ARID1A P7fs*93, BAP1 E655*, CDKN2A splice site 151-1G>T, MUTYH Y165C, RB1 E137*	*Not reported	7	Negative	Low	2	MS-stable			N.A.	Capecitabine, Oxaliplatin	PD	21	1-59%	Deceased	2.6
076	1 (unresectable)	Matched	Basal Cell Carcinoma	UCSD	YES	PTCH1 R770*, PTCH1 splice site 1504-IG>T, PTEN splice site 210-2A>T, ASXL1 Q760*, INPP4B W521*, KEL R130Q, PIK3R1 R534*, RAC1 P295, TERT promoter-124C>T, TP53 Q100*, TP53 R196*, WT1 C350R	*Not reported	12	Negative	High	53	MS-stable			N.A.	Vismodegib, Nivolumab	CR	-100	100	Followed up	41.1
077	1 (unresectable)	Matched	Adenoid Cystic Carcinoma	UCSD	YES	MLL2 Q3261*, PIK3R1 Q302fs*10	*Not reported	2	Negative	TMB-Unknown/cannot be determined		MS-Unknown/cannot be determined			N.A.	Everolimus	PD	25	1-59%	LTFU	11.2
078	2 (metastatic)	IE - Untreated	GE Junction Adenocarcinoma	UCSD	YES	CDKN2A p16INK4a M1fs*11_x000D__x000D_, TERC amp, TP53 E271K_x000D__x000D_, TP53 R248W	*insufficient tissue, cancelled, or not tested							Inadequate organ or marrow function/clinical deterioration/death	Death, hospice, or poor performance status					Deceased	0.7
081	2 (metastatic)	IE - Untreated	Adenocarcinoma Of Unknown Primary	UCSD	YES	FBXW7 S582L_x000D__x000D_, KRAS G12D_x000D__x000D_, RNF43 R286W_x000D__x000D_, MAP2K4 R281*_x000D__x000D_, MLL2 D1724fs*6_x000D__x000D_, TP53 R273H	*insufficient tissue, cancelled, or not tested							Inadequate organ or marrow function/clinical deterioration/death	Death, hospice, or poor performance status					Deceased	1.4
080	2 (metastatic)	Matched	GE Junction Adenocarcinoma	UCSD	YES	CCND3 anp, EGFR amplification, MAP2K1 amplification, VEGFA amplification, AURKA amplification, ARFRP1 amplification, GNAS amplification, PIK3CG amplification, TP53 G245S, ZNF217 amp	*Not reported	10	PD-L1 for Tumor (Low positive)	Low	5	MS-stable			N.A.	Cetuximab, Erlotinib, Nivolumab	PR	-67	1-59%	Deceased	20
085	2 (metastatic)	IE - Untreated	Rectal Adenocarcinoma	UCSD	YES	KRAS G13D_x000D__x000D_, APC R564*_x000D__x000D_, APC S1356*_x000D__x000D_, MYST3 amp_x000D__x000D_, TP53 C242fs*5	*insufficient tissue, cancelled, or not tested							Patient declined treatment/treatment remained not started ≥6 months after consent	Patient declined treatment					Deceased	13.4
114	2 (metastatic)	IE - Untreated	Pancreatic Adenocarcinoma	UCSD	YES	KRAS G12R_x000D_, TP53 R213_x000D_	KRAS G12R_x000D_, TP53 R213							Inadequate organ or marrow function/clinical deterioration/death	Inadequate organ or marrow function					LTFU	0.2
167	2 (metastatic)	IE - Untreated	Pancreatic Adenocarcinoma	UCSD	YES	KRAS G12D _x000D_, TP53 G266R	KRAS G12D _x000D_, TP53 G266R							Inadequate organ or marrow function/clinical deterioration/death	Inadequate organ or marrow function					LTFU	1.2
178	2 (metastatic)	IE - Untreated	Pancreatic Adenocarcinoma	UCSD	YES	KRAS G12D_x000D_, ARID1A splice site 2879-2A>G_x000D_, CDKN2A/B loss_x000D_, TP53 V274fs*33	*insufficient tissue, cancelled, or not tested							Lost to follow-up	Lost to follow-up					LTFU	3.1
090	2 (metastatic)	Unmatched	Gastric Adenocarcinoma	UCSD	YES	AKT3 F404L, PIK3CA R93W, ARID1A Q1486*, ARID1A Q152*, BRAF D594G, SMAD3 R268H	PIK3CA R93W, BRAF D594G, TP53 E286K	7	PD-L1 for Tumor (Low positive); PD-L1 for TILS (Low positive)	TMB-Unknown/cannot be determined		MS-Unknown/cannot be determined			N.A.	Epirubicin, oxaliplatin, capecitabine	PD	21	0	LTFU	10.7
093	2 (metastatic)	IE - Treated	Dedifferentiated Liposarcoma	UCSD	YES	CDK4 amp_x000D__x000D_, NF1 R440*_x000D__x000D_, CCND2 amp_x000D__x000D_, MDM2 amp_x000D__x000D_, FGF23 amp_x000D__x000D_, FGF6 amp_x000D__x000D_, FRS2 amp_x000D__x000D_, TET2 Q1030*_x000D__x000D_, ZRSR2 S447_R448del_x000D__x000D_ *another FM ONE report AKT1 amp_x000D__x000D_, CDK4 amp_x000D__x000D_, MDM2 amp_x000D__x000D_, CDC73 rearrangement intron 14_x000D__x000D_, FRS2 amp_x000D__x000D_, ZRSR…	*insufficient tissue, cancelled, or not tested							Patient declined treatment/treatment remained not started ≥6 months after consent	Treatment started >6 months after consent	Palbociclib, Lenvatinib				Deceased	12.2
095	1 (unresectable)	IE - Untreated	Hepatocellular Carcinoma	UCSD	YES	CTNNB1 S33C_x000D_, ARID2 Q704*_x000D_, ARID2 W527fs*2_x000D_, TERT promoter -124C>T_x000D_, TP53 N235S_x000D_	EGFR T415S, CTNNB1 T41A_x000D_, TERT promoter -124C>T_x000D_, TP53 N235S							Patient declined treatment/treatment remained not started ≥6 months after consent	Patient declined treatment					Deceased	9
098	2 (metastatic)	IE - Untreated	Gastric Adenocarcinoma	UCSD	YES	*insufficient tissue	CCND1 amp, PTEN R142W, MYC amp, BRAF D594N, TP53 R273H, TP53 V216G							Inadequate organ or marrow function/clinical deterioration/death	Death, hospice, or poor performance status					Deceased	0.8
104	1 (unresectable)	IE - Untreated	Pancreatic Adenocarcinoma	UCSD	YES	*insufficient tissue	TP53 R273L							Inadequate organ or marrow function/clinical deterioration/death	Death, hospice, or poor performance status					Deceased	1.5
106	2 (metastatic)	Unmatched	Adenocarcinoma of Unknown Primary	UCSD	YES	NF1 E1688*, RICTOR amplification, FGF10 amplification, KDM6A loss exons 3-4, LRP1B loss exons 6-7, NOTCH1 Q1978*, NOTCH2 P6fs*27, NSD1 T1396M, SMARCA4 K1412fs*51, SPTA1 L2250fs*19, TP53 C242Y	*Not reported	11	Negative	Intermediate	12	MS-stable			N.A.	Nanoplatin, Gemcitabine	PD	21	0	Deceased	2.6
110	2 (metastatic)	IE - Untreated	Cholangiocarcinoma	UCSD	YES	KRAS G12A_x000D_, IDH1 R132C_x000D_, ARID1A S402*_x000D_, BAP1 loss exon 3_x000D_, FOXP1 loss_x000D_, TET2 C1271*_x000D_	KRAS G12A_x000D_, IDH1 R132C_x000D_							Patient declined treatment/treatment remained not started ≥6 months after consent	Patient declined treatment					Deceased	29.2
111	2 (metastatic)	IE - Treated	Colon Adenocarcinoma	UCSD	YES	AURKA amp, APC R876* _x000D__x000D_, ARFRP1 amp_x000D__x000D_, ETV6 rearr intron 5 _x000D__x000D_, GNAS amp_x000D__x000D_, TP53 R196fs*52	*insufficient tissue, cancelled, or not tested							Inadequate organ or marrow function/clinical deterioration/death	Death, hospice, or deterioration ≤10 days after initiating treatment	Trametinib, Lenvatinib				Deceased	2
113	1 (unresectable)	IE - Untreated	Chordoma of Cervical Vertebra	UCSD	YES	CDKN2A loss_x000D_	**No genomic alterations in ctDNA							Patient declined treatment/treatment remained not started ≥6 months after consent	Treatment remained not started ≥6 months after consent					Followed up	35.1
317	2 (metastatic)	IE - Untreated	Pancreatic Adenocarcinoma	UCSD	YES	KRAS G12R_x000D_, CCND3 amp_x000D_, CDKN2A p16INK4a R80* and p14ARF P94L_x000D_, TP53 F270L_x000D_, VEGFA amp	KRAS G12R_x000D_, CDKN2A/B p16INK4a R80* and p14ARF P94L_x000D_, TP53 F270L							Inadequate organ or marrow function/clinical deterioration/death	Death, hospice, or poor performance status					LTFU	0.6
116	2 (metastatic)	Unmatched	Pancreatic Adenocarcinoma	UCSD	YES	KRAS G12D, ARID1A D1850fs*4, CDKN2A/B loss, FUBP1 rearr intron 19, MAP3K1 K1072fs*10, SMAD4 loss	KRAS G12D	6	Negative	Low	2	MS-stable			N.A.	Gemcitabine, Abraxane	SD <6mos	-5.7	0	Deceased	2.8
117	2 (metastatic)	IE - Untreated	GE Junction Adenocarcinoma	UCSD	YES	ERBB3 amp_x000D_, ATM loss exons 62-63, CDK4 amp_x000D_, PTEN loss, CDK6 amp, MDM2 amp_x000D_, FRS2 amp, GLI1 amp_x000D_	**No genomic alterations in ctDNA							Inadequate organ or marrow function/clinical deterioration/death	Death, hospice, or poor performance status					Deceased	0.8
124	2 (metastatic)	IE - Treated	Thymoma	UCSD	NO NGS	*Screenfail	*Screenfail							Inconsistent treatment	Inconsistent treatment	rituximab				Followed up	33.5
126	2 (metastatic)	Unmatched	Bladder Urothelial Carcinoma	UCSD	YES	ATM R337C, BAP1 R213fs*18, CDKN2A/B loss, EP300 I2038fs*35, FAT1 E3804*, MAP2K4 loss, MLL2 Q2540*, TET2 R550	*Not reported	8	Negative	Low	4	MS-stable			N.A.	Atezolizumab	PR	-58.5	0	Followed up	33.5
129	2 (metastatic)	IE - Treated	Esophageal Adenocarcinoma	UCSD	YES	CCND1 amp_x000D_, MET amp_x000D_, CDK6 amp_x000D_, ARID1A R1276*_x000D_, FGF19 amp_x000D_, FGF3 amp_x000D_, FGF4 amp_x000D_, TERC amp - equivocal_x000D_, TP53 P278L_x000D_	TP53 P278L							Inadequate imaging	Inadequate imaging	FOLFOX				LTFU	7.6
130	1 (unresectable)	Unmatched	Gastric Adenocarcinoma	UCSD	YES	TSC2 splice site 2967-2A>T, MYC amplification, RICTOR amplification, CCND3 amplification, CTCF rearr exon 11, MYST3 amplification, TP53 R175H, VEGFA amp	TP23 R175H	8	PD-L1 for Tumor (Low positive)	Low	5	MS-stable			N.A.	Epirubicin, oxaliplatin, capecitabine	PD	21	0	Deceased	24
136	2 (metastatic)	IE - Untreated	Colon Adenocarcinoma	UCSD	YES	KRAS G12D_x000D_, APC P1420fs*2_x000D_, APC R302*_x000D_, SMAD4 truncation_x000D_, SPTA1 K1732T	KRAS G12D_x000D_							Inadequate organ or marrow function/clinical deterioration/death	Death, hospice, or poor performance status					LTFU	1.2
137	2 (metastatic)	Matched	Ovarian Serous Carcinoma	UCSD	YES	ATM R982fs*15, BRCA2 G267*, PIK3CA amplification, TP53 R342*, BCORL1 V676fs*51, CREBBP R75*, MAGI2 splice site 3031+1G>C, PRKCI amplification, TERC amp	BRCA2 G267*, TP53 A276P, TP53 R342*	10	PD-L1 for TILS (Low positive)	Intermediate	8	MS-stable			N.A.	Nivolumab	PR	-73	1-59%	Deceased	18.7
142	2 (metastatic)	Matched	PEComa	UCSD	YES	TSC2 V1363fs*51, CCND2 amplification, CDKN2A p16INK4a R58* and P14ARF P72L, FGF23 amplification, FGF6 amplification, KDM5A amplification, MYST3 R329W, TP53 R273H	CDKN2A p16INK4a R58* and P14arf P72l, PTPN11 V428M, TP53 R273H	9	*Not reported	Intermediate	7	MS-Unknown/cannot be determined			N.A.	Bevacizumab, Palbociclib, Trametinib	SD <6mos	0	1-59%	Deceased	4.7
143	2 (metastatic)	IE - Untreated	Pancreatic Adenocarcinoma	UCSD	YES	*Cancelled due to lost to follow-up	KRAS G12V, GNAS A400_D401insAPA							Lost to follow-up	Lost to follow-up					LTFU	7.8
146	2 (metastatic)	IE - Untreated	Colon Adenocarcinoma	UCSD	YES	BRAF V600E_x000D_, PIK3CA E545K_x000D_, APC R554*_x000D_, APC T1556fs*3_x000D_, FAM123B L546*_x000D_, NOTCH2 R1838*_x000D_, RAD50 S653*_x000D_	**No genomic alterations in ctDNA							Lost to follow-up	Lost to follow-up					LTFU	0
147	1 (unresectable)	IE - Untreated	Prostate Adenocarcinoma	UCSD	YES	PTEN truncation exon8_x000D_	**No genomic alterations in ctDNA							Patient declined treatment/treatment remained not started ≥6 months after consent	Patient declined treatment					Followed up	31.3
148	2 (metastatic)	Matched	Rectal Adenocarcinoma	UCSD	YES	NRAS Q61R, FBXW7 R441Q, APC Q1291*, APC R216*, SMAD4 loss exons 1-4, TP53 R175H	NRAS Q61R, TP53 R175H	7	Negative	Intermediate	8	MS-stable			N.A.	Bevacizumab, 5FU, Trametinib	PR	-58.7	≥60%	Followed up	30.9
150	2 (metastatic)	Matched	Adenocarcinoma Of Unknown Primary	UCSD	YES	CCNE1 amplification, RUNX1 E456*, SMAD4 truncation intron 5, TET2 P1962L, TP53 R213*	TP53 R213*	5	Negative	Intermediate	6	MS-stable			N.A.	Abraxane, Gemcitabine, Nivolumab	SD ≥6mos	-22.6	1-59%	Deceased	9.5
151	2 (metastatic)	Matched	Appendiceal Adenocarcinoma	UCSD	YES	KRAS G12D, PIK3CA H1047R, RNF43 S646fs*54, GNAS R201H	**No genomic alterations in ctDNA	4	Negative	TMB-Unknown/cannot be determined		MS-Unknown/cannot be determined			N.A.	trametinib, anakinra, sulindac, afatinib	SD, but not reached to 6mos	9	≥60%	Followed up	29.5
012	2 (metastatic)	Matched	Undifferentiated Pleomorphic Sarcoma	UCSD	YES	MSI2-PDGFRA fusion, BRCA1 splice site 5464_5467+5del9, KRAS G12V, TET2 Q740*, TP53 V274L, APC Q147	*Not reported	6	*Not reported	Intermediate	6	MS-stable			N.A.	Pazopanib	PD	38.24	1-59%	Deceased	8.1
160	2 (metastatic)	Matched	Colon Adenocarcinoma	UCSD	YES	PIK3CA Y1021C, APC I1311fs*10, APC R213*, SMAD4 S232fs*3, SOX9 Y428fs*43	KRAS G12S	6	Negative	Low	5	MS-stable			N.A.	Trametenib, Afatinib, Anakinra, Sulindac	SD ≥6mos	-11.3	≥60%	Followed up	29.7
164	2 (metastatic)	IE - Treated	Rectal Adenocarcinoma	UCSD	NO NGS	*insufficient tissue	*insufficient tissue, cancelled, or not tested							NGS failure	Lack of molecular profiling result	Bevacizumab, FOLFOXIRI				Followed up	28.2
165	2 (metastatic)	IE - Treated	Duodenal Adenocarcinoma	UCSD	YES	BRCA2 T2097M_x000D_, PTEN K164fs*3_x000D_, RNF43 R519*_x000D_, CDKN2A p14ARF R88*_x000D_, LRP1B K1497T_x000D_, NTRK3 K732T_x000D_, PRKCI amp_x000D_, TERC amp_x000D_, TP53 splice site 559+1G>C_x000D_	BRCA2 T2097M_x000D_, PTEN K164fs*3_x000D_, CDKN2A p14ARF R88*_x000D_, TP53 splice site 559+1G>C							Inadequate organ or marrow function/clinical deterioration/death	Inadequate organ or marrow function	FOLFOX				LTFU	6.9
040	2 (metastatic)	Matched	Cholangiocarcinoma	UCSD	YES	BRCA2 S1630*, ERBB2 amplification, KRAS G12D, VEGFA amplification, INPP4B truncation intron 23, TP53 R342*, AXIN1 W85*	*Not reported	7	Negative	Low	3	MS-stable			N.A.	Gemcitabine, Cisplatin	PR	-43	1-59%	Deceased	6.9
062	1 (unresectable)	Matched	Pancreatic Adenocarcinoma	UCSD	YES	AKT2 amplification, KRAS G12V, AXL amplification, MDM2 amplification, TP53 R342*, FRS2 amp	*Not reported	6	Negative	Low	5	MS-stable			N.A.	Trametinib, Everolimus	SD <6mos	2.7	1-59%	Deceased	12.3
168	2 (metastatic)	IE - Untreated	Ovarian Serous Carcinoma	UCSD	NO	**No genomic alterations in tissue DNA	**No genomic alterations in ctDNA							Patient declined treatment/treatment remained not started ≥6 months after consent	Treatment remained not started ≥6 months after consent					Followed up	28.3
171	2 (metastatic)	Matched	GE Junction Adenocarcinoma	UCSD	YES	CDKN2A p16INK4a A100V, FANCG loss exons 5-14, MLL2 L2331fs*1, RB1 loss exons 15-17, TET2 K201*, TP53 Y205fs*1	CTNNB1 S37F, CDKN2A p16INK4a A100V, TP53 Y205fs*1	7	PD-L1 for TILS (Low positive)	TMB-Unknown/cannot be determined		MS-stable			N.A.	Nivolumab, Palbociclib, Sulindac	PR	-69.9	≥60%	Followed up	28.3
172	2 (metastatic)	IE - Untreated	GE Junction adenocarcinoma	UCSD	YES	ATM F1877fs*39_x000D_, KRAS amp_x000D_, AURKA amp_x000D_, CDK6 amp_x000D_, HGF amp_x000D_, CCND3 amp_x000D_, GATA6 amp_x000D_, GNAS amp_x000D_, VEGFAam, ZNF217amp	**No genomic alterations in ctDNA							Patient declined treatment/treatment remained not started ≥6 months after consent	Patient declined treatment					Deceased	20
173	2 (metastatic)	Matched	Gallbladder Adenocarcinoma	UCSD	YES	ERBB2 L313V, APC R2237*, CDKN2A/B loss, MAP2K4 S184L	**No genomic alterations in ctDNA	4	Negative	Intermediate	6	MS-stable			N.A.	Trastuzumab, Palbociclib, Afatanib	PD	59.1	≥60%	LTFU	10.7
175	1 (unresectable)	Matched	Esophageal Squamous Cell Carcinoma	UCSD	YES	CCND1 amplification, PIK3CA amplification, CDK6 amplification, SOX2 amplification, CDKN2A/B loss, FGF19 amplification, FGF3 amplification, FGF4 amplification, PIK3CG amplification, PRKCI amplification, TERC amplification, KMT2C (MLL3) M3463fs*32, TP53 G245D, TP53 I255del	TP53 G245D, TP53 P278R	15	PD-L1 for TILS (Low positive)	Low	5	MS-stable			N.A.	Nivolumab, Lenvatanib, Palbociclib	PR	-44	≥60%	Deceased	2.9
176	2 (metastatic)	IE - Untreated	Pancreatic Adenocarcinoma	UCSD	NO	*insufficient tissue	**No genomic alterations in ctDNA							Lack of measurable disease	Lack of measurable disease					Followed up	27.5
177	2 (metastatic)	Unmatched	Pancreatic Adenocarcinoma	UCSD	YES	KRAS Q61H, CDKN2A/B LOSS, FAM123B E370*, GATA6 amplification, GNAS R201C, SMAD4 R135*	**No genomic alterations in ctDNA	6	Negative	Intermediate	8	MS-stable			N.A.	Gemcitabine, Abraxane	SD <6mos	-11.6	0	LTFU	9.4
083	2 (metastatic)	Matched	Adenocarcinoma Of Unknown Primary - Suspect Cholangio	UCSD	YES	KRAS G12D, MLH1 splice site 1989+1G>T, TP53 R248Q	*Not reported	3	PD-L1 for Tumor (Low positive)	Intermediate	16	MS-Unknown/cannot be determined			N.A.	Nivolumab, Trametinib	PR	-59.7	83	Deceased	17.8
181	2 (metastatic)	Matched	Serous Adenocarcinoma of Unknown Primary	UCSD	YES	NF1 R440*, CCND2 amplification, CCNE1 amplification, KDM5A amplification, TP53 T231fs*9	NF1 R440, CDKN2A G150fs*43, TP53 T231fs*9	6	PD-L1 for TILS (Low positive)	Low	3	MS-stable			N.A.	Trametinib, Nivolumab, Anakinra	PR	-61.5	≥60%	Followed up	24.9
183	2 (metastatic)	Matched	Colon Adenocarcinoma	UCSD	YES	*Insufficient tissue	KRAS G13D, PTEN splice site 245_253+39del48	2	Negative	TMB-Unknown/cannot be determined		MS-Unknown/cannot be determined			N.A.	Trametinib, Anakinra, Afatinib	PD	No restaging, but clinically PD or death	1-59%	Deceased	3.2
185	2 (metastatic)	IE - Untreated	Adenocarcinoma of unknown primary	UCSD	NO	*insufficient tissue	**No genomic alterations in ctDNA							Lack of measurable disease	Lack of measurable disease					Followed up	24.1
191	2 (metastatic)	Unmatched	Adrenocortical cancer	UCSD	YES	BAP1 L573fs*3, DAXX R394*, TP53 R282G	*Not reported	3	Negative	Low	2	MS-stable			N.A.	Trametinib, Erlotinib	PD	No restaging, but clinically PD or death	0	Deceased	2
196	2 (metastatic)	IE - Untreated	Cardiac Sarcoma	UCSD	YES	EGFR amp_x000D_, KRAS amp_x000D_, MDM2 am_x000D_, MYC amp, ERBB4 amp_x000D_, FRS2 amp_x000D_, MYST3 amp_x000D_, TRAF3 rearr intron 5_x000D_ *(another FM ONE report) CDK4 amp_x000D_, KRAS amp_x000D_, PIK3CA R310C–subclonal_x000D_, MDM2 amp_x000D_, ERBB4 amp_x000D_, FGF14 amp_x000D_, FRS2 amp_x000D_, IRS2 amp_x000D_, MYST3 amp_x000D_, TRAF3 rearrangement intron 5	*insufficient tissue, cancelled, or not tested							Patient declined treatment/treatment remained not started ≥6 months after consent	Patient declined treatment					Deceased	4.4
197	2 (metastatic)	Matched	Carcinoma of unknown primary	UCSD	YES	BRAF V600E, BCOR Y657fs*1, TP53 R248W	BRAF V600E, TP53 R248W	3	PD-L1 for tumor (High positive)	Low	4	MS-stable			N.A.	FOLFOX, Bevacizumab	CR	-100	1-59%	Followed up	25.4
198	2 (metastatic)	Matched	Adenocarcinoma of unknown primary	UCSD	YES	*Insufficient tissue	TP53 T253P	1	Negative	Low	2	MS-stable			N.A.	Nivolumab, Bevacizumab	PD	No restaging, but clinically PD or death	≥60%	Deceased	2.9
202	2 (metastatic)	IE - Treated	Adenosquamous carcinoma of unknown primary	UCSD	YES	PTEN loss exons 1-2_x000D_, STK11 Q214*_x000D_, CDKN2A p16INK4a I49T_x000D_, SMAD4 los_x000D_s	EGFR splice site 3162+1G>C–equivocal_x000D_, CDKN2A p16INK4a I49T_x000D_, .							Lack of measurable disease	Lack of measurable disease	Palbociclib, Temsirolimus, Nivolumab				LTFU	14.1
205	1 (unresectable)	Matched	Neuroendocrine cancer	UCSD	NO	**No genomic alterations in tissue DNA	**No genomic alterations in ctDNA	0	PD-L1 for TILS (Low positive)	Low	2	MS-stable			N.A.	Carboplatin, Etoposide, Pembrolizumab	SD <6mos	-12.6	1-59%	Deceased	12.6
206	2 (metastatic)	Matched	Gallbladder Adenocarcinoma	UCSD	YES	ERBB2 amplification, CDK6 amplification, MYC amplification, CDKN2A/B loss, FANCA V372fs*42, KMT2C (MLL3) E1689fs*28, TP53 N247I	TP53 N247I	7	PD-L1 for tumor (Low positive)	Low	4	MS-stable			N.A.	Trastuzumab, Pertuzumab	CR	-100	1-59%	Followed up	24.3
209	2 (metastatic)	Unmatched	Renal cell carcinoma	UCSD	YES	PIK3CA H1047R	*Not reported	1	Negative	Low	3	MS-stable			N.A.	Pazopanib	PR	-54.6	0	Followed up	23.8
210	2 (metastatic)	IE - Treated	Cholangiocarcinoma	UCSD	YES	*cancelled due to death	KRAS G12D, CTNNB1 D32Y, TP53 R273H							Inadequate organ or marrow function/clinical deterioration/death	Death, hospice, or deterioration ≤10 days after initiating treatment	trastuzumab, pertuzumab				Deceased	1.5
087	2 (metastatic)	Matched	Neuroendocrine Carcinoma Of Unknown Primary	UCSD	YES	CDK4 R24L, KRAS G12C, PTEN K163*, MYC amplification, FAT1 T1721fs*8, RB1 splice site 1499-2A>T, RBM10 E513*, SMAD2 splice site 1136-1_1136GG>TT, TERC amplification, TP53 I251fs*94	CDK4 R24L, KRAS G12C, PTEN K163*, BRAF D594N, TP53 I251fs*94	11	Negative	Intermediate	12	MS-stable			N.A.	Trametinib, Nivolumab, Carboplatin	PD	47	1-59%	Deceased	8
222	2 (metastatic)	IE - Untreated	Sigmoid colon cancer	UCSD	YES	*cancelled due to death	BRAF V600E, MYC amp, PIK3CA H1047R, PTEN P204fs*17, TP53 R196*							Inadequate organ or marrow function/clinical deterioration/death	Death, hospice, or poor performance status					Deceased	0.7
224	2 (metastatic)	IE - Untreated	Cholangiocarcinoma	UCSD	YES	CCND1 amp_x000D_, IDH1 R132C_x000D_, EP300 S19fs*19_x000D_, FGF19 amp_x000D_, FGF3 amp_x000D_, FGF4 amp_x000D_	FBRCA2 R3384*, PIK3CA E545K_x000D_, PIK3CA H1047R_x000D_, IDH1 R132C							Inadequate organ or marrow function/clinical deterioration/death	Death, hospice, or poor performance status					Deceased	0.6
226	2 (metastatic)	IE - Untreated	Neuroendocrine carcinoma	UCSD	YES	BAP1 R179W_x000D_, RUNX1 rearr exon 9_x000D_, TP53 G266E_x000D_	TP53 G266E							Inadequate organ or marrow function/clinical deterioration/death	Death, hospice, or poor performance status					Deceased	0.9
248	2 (metastatic)	Matched	Carcinoma of unknown primary	UCSD	YES	PTEN R173H, NCOA4-RET fusion, RNF43 G659fs*41, APC S1272fs*4, APC T1556fs*3, ASXL1 R596fs*23, EP300 H2324fs*55, FAT1 F402fs*12, HNF1A P291fs*51, PRKDC R1155*, RAD50 N934fs*6, RUNX1 R320*, SMARCA4 M272fs*31, SMARCA4 R741fs*82	*Not reported	14	PD-L1 for tumor (Low positive)	High	40	MSI-High			N.A.	Lenvatinib, Nivolumab, Everolimus	SD ≥6mos	0	≥60%	Deceased	18.7
249	1 (unresectable)	Unmatched	Anaplastic thyroid carcinoma	UCSD	YES	MEN1 D362fs*11, DAXX D740fs*24, PIK3R1 Q572_T576>H	**No genomic alterations in ctDNA	3	PD-L1 for TILS (Low positive)	Low	5	MS-stable			N.A.	Paclitaxel, Carboplatin	PD	21	0	Deceased	7
253	2 (metastatic)	Unmatched	gallbladder adenocarcinoma	UCSD	YES	*Insufficient tissue	TP53 T81fs*38	1	PD-L1 for Tumor (Low positive); PD-L1 for TILS (Low positive)	*Not reported		*Not reported			N.A.	Gemcitabine, Abraxane, cisplatin	PD	21	0	Deceased	4.8
257	2 (metastatic)	Matched	Salivary gland acinic cell tumor	UCSD	YES	ERBB2 R678Q, BRAF G466R, SLIT2 splice site 1439-1G>A	*Not reported	3	Negative	Low	1	MS-stable			N.A.	trastuzumab, lapatinib, trametinib	SD ≥6mos	0	≥60%	Followed up	18
258	2 (metastatic)	Matched	Gallbladder adenocarcinoma	UCSD	YES	*Insufficient tissue	TP53 R282W	1	Negative	*Not reported		*Not reported			N.A.	lapatinib, trastuzumab, bevacizumab	PR	-32.6	≥60%	Followed up	17.9
166	1 (unresectable)	Matched	Small Bowel Adenocarcinoma	UCSD	YES	KRAS E63K, RAF1 S257L, BRAF D594N, SMAD4 R361H, SMAD4 W509*, SOX9 Q393fs*12, TP53 A86fs*38	*Not reported	7	PD-L1 for TILS (Low positive)	Low	4	MS-stable			N.A.	Bevacizumab, Trametenib, Anakinra	PD	21	≥60%	Deceased	5.4
215	2 (metastatic)	Matched	Pancreatic Adenocarcinoma	UCSD	YES	KRAS G12D, KRAS G12R, CDKN2A loss exons 1-2 and CDKN2B loss, SMAD4 deletion exon 11, TP53 R267W	*Not reported	5	Negative	Low	5	MS-stable			N.A.	Trametinib, Palbociclib, Avastin	SD ≥6mos	-13.3	≥60%	Deceased	20.2
273	2 (metastatic)	IE - Untreated	NSCLC-Adenocarcinoma	UCSD	YES	EGFR amp, ERBB2 A775_G776insYVMA_x000D_, ARFRP1 amp_x000D_, CDH1 T340A_x000D_, PIK3CG amp_x000D_, ZNF217 amp_x000D_	CDH1 T340A							Patient declined treatment/treatment remained not started ≥6 months after consent	Treatment remained not started ≥6 months after consent					Followed up	17
282	2 (metastatic)	Matched	Adenocarcinoma of ampulla Vater	UCSD	YES	BRAF N581S, ERBB2 S310F, ERBB3 R426W, ACVR1B H94fs*13, APC T1556fs*3, ARID2 R1769*, TGFBR2 R528C	*Not reported	7	Negative	Low	4	MS-stable	Her2/Neu - Negative (0+, ASCO/CAP 2013)		N.A.	pertuzumab, trastuzumab, cobimetinib, pembrolizumab	PR	-66.7	1-59%	Followed up	15.2
288	2 (metastatic)	Matched	Erdheim-Chester disease	UCSD	YES	KRAS A146P	*Not reported	1	Negative	TMB-Unknown/cannot be determined		MS-Unknown/cannot be determined			N.A.	trametinib	SD ≥6mos	-2.7	≥60%	Followed up	12.1
290	2 (metastatic)	Unmatched	Esophageal Adenocarcinoma	UCSD	YES	PIK3CB amplification, ARID1B Y365fs*4, CDH1 D854fs*8, CRKL amplification, FOXP1 amplification, NOTCH2 M1I, TP53 R273L	*Not reported	7	Negative	Low	4	MS-stable			N.A.	FOLFOX	PD	No restaging, but clinically PD or death	0	Deceased	1.6
292	2 (metastatic)	IE - Untreated	Erdheim-Chester disease	UCSD	YES	BRAF V600E_x000D_	**No genomic alterations in ctDNA							Patient declined treatment/treatment remained not started ≥6 months after consent	pt refused tx)					Followed up	14.4
294	2 (metastatic)	Matched	NSCLC-Adenocarcinoma	UCSD	YES	EGFR exon 20 insertion (H773_V774InsPH)	*Not reported	1	Negative	Low	3	MS-stable			N.A.	Cetuximab, Trametinib	SD ≥6mos	-27.3	≥60%	Followed up	14.1
303	2 (metastatic)	IE - Untreated	Adenocarcinoma of unknown primary	UCSD	YES	ERBB2 amp, _x000D_ERBB2 R678Q, ERBB3 amp, CTNNB1 deletion exons 2-4_x000D_, CCNE1 amp_x000D_, CDKN2A p16INK4a loss and p14ARF loss exons 2-3	ERBB2 amp, ERBB2 R678Q ERRFI1 T119fs*28							Inadequate organ or marrow function/clinical deterioration/death	Death, hospice, or poor performance status					Deceased	0.5
308	2 (metastatic)	IE - Untreated	Adenocarcinoma of Unknown Primary (likely GI or endometrial origin)	UCSD	YES	ERBB2 S310F_x000D_, CBL A848T_x000D_, TP53 H233fs*6_x000D_	ERBB2 S310F_x000D_, TP53 H233fs*6							Patient declined treatment/treatment remained not started ≥6 months after consent	Treatment remained not started ≥6 months after consent					LTFU	1.2
311	2 (metastatic)	IE - Untreated	cholangiocarcinoma	UCSD	YES	STK11 D53fs*111_x000D_, STK11 rearrangement exon 1_x000D_, CDKN2A/B loss_x000D_, MTAP loss exons 2-8	STK11 D53fs*111_x000D_, STK11 rearrangement exon 1_x000D_, TP53 R280T							Inadequate organ or marrow function/clinical deterioration/death	Death, hospice, or poor performance status					Deceased	1.1
316	2 (metastatic)	IE - Untreated	Meningioma	UCSD	YES	PTCH1 P1198S_x000D_, CDKN2A/B loss_x000D_, MTAP loss_x000D_, TERT promoter -124C>T	*insufficient tissue, cancelled, or not tested							Patient declined treatment/treatment remained not started ≥6 months after consent	Treatment remained not started ≥6 months after consent					Followed up	11.6
260	2 (metastatic)	Matched	Cholangiocarcinoma	UCSD	YES	FBXW7 R543fs*8, KRAS G12D, CDKN2A/B loss, RAD50 S143Y, TERC amplification, TP53 P151T	KRAS G12D, TP53 P151T	6	*Not reported	Low	4	MS-stable			N.A.	Gemcitabine, Oxaliplatin	SD, but not reached to 6mos	-24.7	1-59%	Deceased	14.1
319	2 (metastatic)	Matched	Colon Adenocarcinoma	UCSD	YES	APC K1310fs*11, TP53 H193_L194insPQH	**No genomic alterations in ctDNA	2	Negative	Low	5	MS-stable			N.A.	sulindac, bevacizumab, erlotinib, panitumumab	PR	-37	≥60%	Followed up	11
320	1 (unresectable)	IE - Untreated	Dedifferentiated liposarcoma	UCSD	YES	FGFR1 amp _x000D_, CDK4 amp _x000D_, MDM2 amp _x000D_, FGF23 amp_x000D_, FRS2 amp	*insufficient tissue, cancelled, or not tested							Patient declined treatment/treatment remained not started ≥6 months after consent	Treatment remained not started ≥6 months after consent					Followed up	8.3
322	2 (metastatic)	Matched	Adenoid cystic carcinoma	UCSD	YES	ARID1A P1569fs*3, TP53 R282W, TP53 S227fs*1	*Not reported	3	Negative	Low	0	MS-stable			N.A.	Olaparib, Bevacizumab, Trametinib	SD ≥6mos	0.6	≥60%	Followed up	10.7
331	2 (metastatic)	Matched	Carcinoma of unknown primary	UCSD	YES	NF1 Q2288*, NF2 E38*, CDKN2A/B loss, TP53 E180K	NF1 Q2288*, NF1 splice site 1260+1G>A, TP53 E180K	5	PD-L1 for tumor (High positive)	Intermediate	7	MS-stable			N.A.	Trametinib, Pembrolizumab, bevacizumab	PD	21	≥60%	Followed up	10.2
332	2 (metastatic)	IE - Untreated	Pancreatic Adenocarcinoma	UCSD	NO NGS	*insufficient tissue	*insufficient tissue, cancelled, or not tested							NGS failure	Inadequate tissue for molecular profiling					Deceased	2.8
335	2 (metastatic)	IE - Untreated	Adrenocortical cancer	UCSD	YES	BCORL1 R1332*_x000D__x000D_, CTNNA1 A549V, PPP2R1A R183Q, SLIT2 splice site 180-1G>T	*insufficient tissue, cancelled, or not tested							Lost to follow-up	Lost to follow-up					Followed up	8.3
340	2 (metastatic)	Matched	Hepatocellular carcinoma	UCSD	YES	*tissue biopsy was not performed due to high risk	ERBB2 amplification, TERT promoter -124C>T	2	*Not reported	*Not reported		*Not reported			N.A.	trastuzumab, pertuzumab	PR	-63.3	≥60%	Followed up	9.6
342	2 (metastatic)	IE - Untreated	Pancreatic Adenocarcinoma	UCSD	NO NGS	*cancelled due to death	*insufficient tissue, cancelled, or not tested							Inadequate organ or marrow function/clinical deterioration/death	Death, hospice, or poor performance status					Deceased	0.5
344	2 (metastatic)	Unmatched	Gastric adenocarcinoma	UCSD	YES	PDGFRB amplification, CDK6 amplification, MDM2 amplification, FRS2 amplification, RUNX1T1 A471V	EGFR amplification, MET amplification, CDK6 amp	7	PD-L1 for tumor (Low positive)	Intermediate	8	MS-stable			N.A.	FOLFOX	PD	21	0	Followed up	5.8
346	2 (metastatic)	Matched	Carcinoma of unknown primary	UCSD	YES	CD274 (PD-L1) amplification, MET exon 14 splice site (D1010N), JAK2 amplification, RBM10 A426fs*59, TP53 R280I	MET exon 14 splice site (D1010N), TP53 R280I	5	PD-L1 for tumor (High positive)	Intermediate	9	MS-stable			N.A.	Crizotinib, Nivolumab	PR	-32.6	≥60%	Deceased	6.4
347	2 (metastatic)	IE - Untreated	Carcinoma of unknown pimary	UCSD	YES	PIK3CA Q546R_x000D_, PIK3CA R88Q, BRAF G466E_x000D_, PBRM1 T699fs*3_x000D_, TP53 splice site 1101-1G>T_x000D_, TP53 T256I_x000D_	BRCA2 splice site 7435+2T>A_x000D_, FGFR3 Y373N_x000D_, NF1 C904*_x000D_, PIK3CA E545K_x000D_, TP53 splice site 920-2A>T							Inadequate organ or marrow function/clinical deterioration/death	Death, hospice, or poor performance status					LTFU	0.6
348	2 (metastatic)	Matched	Mucinous appendiceal cancer	UCSD	YES	KRAS G12V, GNAS R201S	**No genomic alterations in ctDNA	2	Negative	TMB-Unknown/cannot be determined		MS-Unknown/cannot be determined			N.A.	Trametinib	SD, but not reached to 6mos	-1.5	≥60%	Followed up	9.1
349	2 (metastatic)	Matched	Cholangiocarcinoma	UCSD	YES	KRAS G12A, IDH1 R132C , ARID1A S402* , BAP1 loss exon 3 , FOXP1 loss, TET2 C1271*	IDH1 R132C, KRAS G12A, KRAS G13D	7	Negative	Low	2	MS-stable			N.A.	Bevacizumab, Ivosidenib, trametinib	PD	No restaging, but clinically PD or death	1-59%	Deceased	3.2
350	2 (metastatic)	IE - Treated	Pancreatic Adenocarcinoma	UCSD	YES	*insufficient tissue	KRAS G12D, PIK3CA E545K							Inadequate imaging	Inadequate imaging	Gemcitabine, Paclitaxel				Deceased	7.5
351	2 (metastatic)	IE - Untreated	Chondrosacrcoma of the pelvis	UCSD	YES	IDH1 R132C_x000D__x000D_, TP53 E298*	*insufficient tissue, cancelled, or not tested							Inadequate organ or marrow function/clinical deterioration/death	Death, hospice, or poor performance status					Deceased	0.3
355	2 (metastatic)	Unmatched	Appendiceal Cancer	UCSD	YES	AKT1 E17K, AKT3 amp, KRAS G12D, CTNNB1 S33F, GNAS R201H, IDH1 R132G, RBM10 R230*, RBM10 splice site 725-3_725-2CA>AG, SOX9 R264fs*32, SOX9 Y172fs*80	**No genomic alterations in ctDNA	10	Negative	Low	5	MS-stable			N.A.	AB928 (an A2aR and A2bR antagonist)	SD, but not reached to 6mos	3.6	0	Followed up	6.4
018	2 (metastatic)	Unmatched	Pancreatic Adenocarcinoma	UCSD	YES	KRAS G12D, TP53 R175H, SMAD4 truncation intron 8	*Not reported	3	*Not reported	Low	1	MS-stable			N.A.	Capecitabine	PD	54.83	0	Deceased	4.4
365	2 (metastatic)	Matched	Adenocarcinoma of rectosigmoid colon	UCSD	YES	KRAS G13D, ACVR1B R306fs*6, APC E1309fs*4, CDH1 E223fs*18, SMAD4 L146*	KRAS G13D, CDK12 E1171fs*1, APC E1309fs*4, CDH1 E223fs*1	6	PD-L1 for tumor (Low positive)	Low	3	MS-stable			N.A.	Pembrolizumab	PD	21	1-59%	Followed up	7.7
372	2 (metastatic)	IE - Treated	Gallbladder	UCSD	YES	NF1 loss exons 9-57, BCORL1 S585fs*4, RB1 loss exons 2-22, TP53 Q38*	**No genomic alterations in ctDNA							Lack of measurable disease	Lack of measurable disease	Capecitabine				Followed up	6.2
373	2 (metastatic)	IE - Untreated	Cholangiocarcinoma	UCSD	YES	*insufficient tissue	FGFR3 Y373N, NF1 L2678*, CTNNB1 G34V							Inadequate organ or marrow function/clinical deterioration/death	Death, hospice, or poor performance status					Deceased	1.4
374	2 (metastatic)	Unmatched	Anal squamous cell carcinoma	UCSD	YES	STK11 loss exons 1-8, DNMT3A S496fs*50, MLL2 Y2060fs*8, SF3B1 H662Q	**No genomic alterations in ctDNA	4	Negative	Low	4	MS-stable			N.A.	capecitabine (concurrent radiation)	PD	43.8	0	Followed up	6.6
375	2 (metastatic)	Matched	Anaplastic pancreatic cancer	UCSD	YES	CCND1 amp, NF1 L1922fs*14, MYC amp, CDKN2A/B p16INK4a H83D and p14ARF A97G, FGF3 amp, FGF4 amp, FGF19 amp, FGF23 R187W, TERT promoter -124C>T, TP53 splice site 994-2A>G	NF1 L1922fs*14, MYC amp, CDKN2A p16INK4a H83D and p14ARF A97G, TERT promoter -124C>T, TP53 splice site 994-2A>G	10	PD-L1 for Tumor (Low positive)	Intermediate	9	MS-stable			N.A.	Trametinib, Palbociclib	PD	No restaging, but clinically PD or death	1-59%	Followed up	4.1
379	2 (metastatic)	Matched	Breast cancer (ER-/PR-/HER+)	UCSD	YES	CDK4 amp, ERBB2 amp, TP53 E286K	*Not reported	3	PD-L1 for TILS (Low positive)	Low	5	MS-stable	*ER-/PR-/HER2+++ on IHC		N.A.	ado-trastuzumab emtansine	SD ≥6mos	-5	1-59%		6.5
383	2 (metastatic)	Unmatched	adenocarcinoma appendix	UCSD	YES	PIK3CA E545K, TGFBR2 R528H	**No genomic alterations in ctDNA	2	Negative	TMB-Unknown/cannot be determined		MS-Unknown/cannot be determined			N.A.	Sulindac, mebendazole	PD	56.3	0	Followed up	6.4
387	2 (metastatic)	IE - Untreated	Pancreatic Adenocarcinoma	UCSD	YES	ATM splice site 8268+1G>T_x000D_, KRAS Q61H_x000D_, CDKN2A/B loss_x000D_, MTAP loss exons 2-8	ATM splice site 8268+1G>T_x000D_, KRAS Q61H							Inadequate organ or marrow function/clinical deterioration/death	Screenfail due to liver dysfunction					Deceased	1.4
407	2 (metastatic)	Unmatched	Rectal neuroendocrine tumor	UCSD	NO	*Insufficient tissue	**No genomic alterations in ctDNA	0	*Not reported	*Not reported		*Not reported			N.A.	ipilimumab, nivolumab	PR	-56.7	0		5
408	2 (metastatic)	IE - Untreated	Urothelial carcinoma	UCSD	NO NGS	*cancelled due to death	*insufficient tissue, cancelled, or not tested							Inadequate organ or marrow function/clinical deterioration/death	Death, hospice, or poor performance status					Deceased	0.6
411	2 (metastatic)	Unmatched	Sarcoma of Scapulasat	UCSD	YES	EWSR1-FLI1 fusion (type 1), EZH2 A682G, MYC amp	*Not reported	3	Negative	Low	2	MS-stable			N.A.	cyclophosphamide/ doxorubicine/ vincristine	SD, but not reached to 6mos	0	0	Followed up	4.7
412	2 (metastatic)	IE - Treated	Prostate cancer	UCSD	NO	SPOP F133S_x000D_	TERT promoter -124C>T							Lack of measurable disease	Lack of measurable disease	Leuprolide				Followed up	4.7
414	2 (metastatic)	IE - Treated	Pancreatic adenocarcinoma	UCSD	YES	KRAS G12R_x000D_, ACVR1B splice site 1516-6_1524>CA_x000D_, CDKN2A/B loss_x000D_, FANCC V470fs*48_x000D_, MTAP loss	KRAS G12R_x000D_, CDH1 T680fs*9_x000D_, CDH1 G571fs*18_x000D_, CDH1 L831fs*16							Inadequate organ or marrow function/clinical deterioration/death	Death, hospice, or deterioration ≤10 days after initiating treatment	Bevacizumab				Deceased	0.9
418	2 (metastatic)	IE - Untreated	Duodenal adenocarcinoma	UCSD	YES	*cancelled due to death	KRAS G12V_x000D_, TP53 V216M							Inadequate organ or marrow function/clinical deterioration/death	Death, hospice, or poor performance status					Deceased	1.4
419	2 (metastatic)	Matched	Colon adenocarcinoma	UCSD	YES	ERBB2 amp, FLT3 amp, CDK12 duplication exons 9-13, DIS3 amp, TP53 G245C	*Not reported	5	Negative	Intermediate	6	MS-stable			N.A.	trastuzumab, pertuzumab, trametinib, bevacizumab	Inevaluable	Inevaluable	1-59%	Followed up	3.3
421	2 (metastatic)	Matched	Adenoid cystic carcinoma	UCSD	YES	PIK3R1 R577_Q579>E, APC L841*, CREBBP R768*, EP300 I1257fs*6, FGF23 R198W, NOTCH1 V1578del, NOTCH1 H2428fs*7, SPEN S1423fs*1	*Not reported	8	Negative	Low	5	MS-stable			N.A.	sulindac, mebendazole, lenvatinib, everolimus	Inevaluable	Inevaluable	1-59%	Followed up	2.3
437	2 (metastatic)	Matched	Lung adenocarcinoma	UCSD	YES	EGFR L858R, PIK3CA E81K, RB1 L683fs*2, RET-LCOR fusion, SGK1 R221fs*3, TP53 K120E	*Not reported	6	Negative	Intermediate	11	MS-stable			N.A.	Osimertinib, lenvatinib	Inevaluable	Inevaluable	1-59%	Followed up	1.3
A005	2 (metastatic)	Matched	Breast	Avera	YES	PIK3CA H1047R, PTEN 133del, CCNE1 amplification, CIC loss, TP53 S215fs*33	*Not reported	5	*Not reported	Low	4	MS-stable			N.A.	Liposomal Doxorubicin, Bevacizumab, Everolimus	SD <6mos	0	≥60%	Deceased	15.6
A006	2 (metastatic)	Unmatched	Endometrial cancer	Avera	YES	ATK1 E17K, ARID1A N1341fs*140, ATRX E1450*, PPP2R1A P179R, TP53 G254D	*Not reported	5	Negative	Intermediate	6	MS-stable			N.A.	Paclitaxel, Carboplatin	PD	21	0	Deceased	15.6
A014	2 (metastatic)	IE - Untreated	Breast Cancer	Avera	YES	BARD1 Y180fs*32, PRKCI amp, RB1 K329, TERC amp, TP53 T118fs*31	*insufficient tissue, cancelled, or not tested							Patient declined treatment/treatment remained not started ≥6 months after consent	Patient declined treatment					Deceased	5.3
A015	2 (metastatic)	IE - Untreated	Cholangiocarcinoma	Avera	YES	MLH1 Q542, PIK3CA H1048R, RET R77H, CDK12 E59fs*33, ARID1A P224fs*8, CIC P1597fs*13+, MLL2 N2517fs*26, PIK3CA R88Q, ARID1A Q758fs*75	*insufficient tissue, cancelled, or not tested							Inadequate organ or marrow function/clinical deterioration/death	Inadequate organ or marrow function					LTFU	0
264	2 (metastatic)	Unmatched	Colorectal cancer	UCSD	YES	KRAS G12S, CCND2 amplification, FBXW7 R441Q, APC R332*, APC T1556fs*3, FGF23 amplification, FGF6 amplification, KDM5A amplification, TP53 R196*	*Not reported	9	Negative	Low	4	MS-stable			N.A.	FOLFOX	PR	-54.1	0	Followed up	17.5
A019	2 (metastatic)	Matched	Lung Cancer (Non-small cell)	Avera	YES	EGFR exon 19 deletion (E746_A750del), TP53 R273P	*Not reported	2	*Not reported	Low	3	MS-stable			N.A.	Erlotinib, Bevacizumab	SD <6mos	-4.4	≥60%	Deceased	3.7
A022	2 (metastatic)	IE - Treated	Breast Cancer	Avera	YES	ERBB2 L755S_x000D_, CDH1 T303fs*8_x000D_, PIK3R1 splice site 1746-2A>T_x000D_, ERBB2 R678Q_x000D_	*insufficient tissue, cancelled, or not tested							inconsistent follow up	inconsistent follow up	Paclitaxel, Everolimus, Trametinib, Letrozole, Denosumab, Palbociclib				Followed up	36.1
A023	1 (unresectable)	Matched	Melanoma, Lower Limb	Avera	YES	KRAS G12V, BRIP1 K998fs*5, KEAP1 inversion exons 1-2	*Not reported	3	*Not reported	Low	3	MS-stable			N.A.	Pembrolizumab, Trametinib, Everolimus	SD <6mos	3.6	1-59%	Deceased	16
A030	2 (metastatic)	IE - Untreated	Breast Cancer	Avera	YES	PIK3CA E542K, CCND1 amp, BRCA2 L2740, BRIP1 R798, MYC amp, FGF19 amp, FGF3 amp, FGF4 amp, TP53 splice site 560-26_560del27	*insufficient tissue, cancelled, or not tested							Lack of measurable disease	Lack of measurable disease					Followed up	35.3
A031	1 (unresectable)	IE - Treated	Unknown Primary	Avera	YES	*Cancelled due to lost to follow-up	KIT W557R, PIK3CA H1047R equ, TP53 H168R							Lost to follow-up	Lost to follow-up	Cisplatin, Gemcitabine				Deceased	10.3
A039	2 (metastatic)	Matched	Stage IV breast	Avera	YES	AKT1 E17K, MAP2K4 L180fs*7, TP53 G334_R335del	AKT1 E17K, TP53 R110L	4	Negative	Low	4	MS-stable	*ER+ on IHC		N.A.	Denosumab, Goserelin, Anastrozole, Everolimus	CR	-100	1-59%	Followed up	28.4
A047	1 (unresectable)	IE - Treated	intrahepatic cholangiocarcinoma	Avera	YES	PIK3CA E726K, IDH1 R132C, MLL3 E78fs*17	PIK3CA E726K, IDH1 R132C, TP53 L111P							Inadequate organ or marrow function/clinical deterioration/death	Death, hospice, or deterioration ≤10 days after initiating treatment	Gemcitabine, Carboplatin				Deceased	5.7
A017	2 (metastatic)	Unmatched	Stage IV pancreatic cancer	Avera	YES	KRAS G12D, TP53 P190L, ARID1A F2141fs*59	*Not reported	3	*Not reported	Low	3	MS-stable			N.A.	Irinotecan, Fluorouracil, Oxaliplatin	PD	No restaging, but clinically PD or death	0	Deceased	2
A049	2 (metastatic)	IE - Untreated	Pancreatic Adenocarcinoma	Avera	YES	KRAS G12V, CCNE1 amp, CDKN2A p16INK4a D92fs*12 and p14ARF H107fs*38	KRAS G12V_x000D_, CDKN2A p16INK4a D92fs*12, p14ARF J107fs*38, TP53 D281N, TP53 P177R, TP53 V216L							Inadequate organ or marrow function/clinical deterioration/death	Death, hospice, or poor performance status					Deceased	5.5
